# Supplementary material for: Molecular Modeling Studies of N-phenylpyrimidine-4-amine Derivatives for Inhibiting FMS-like Tyrosine Kinase-3
Source: Int J Mol Sci. 2021 Nov 19;22(22):12511. doi: 10.3390/ijms222212511 (PMC8622510; doi:10.3390/ijms222212511)
Supplement: Supplementary file 1 [file ijms-22-12511-s001.zip]

Archive with 1 entries (1 files):
- ijms-1448071-supplementary.pdf
